# Supplementary material for: Combinations of Physical Activity, Sedentary Behavior, and Sleep Duration and Their Associations With Physical, Psychological, and Educational Outcomes in Children and Adolescents: A Systematic Review
Source: Am J Epidemiol. 2022 Dec 14;192(4):665–79. doi: 10.1093/aje/kwac212 (PMC10089066; doi:10.1093/aje/kwac212)
Supplement: Web_Material_kwac212 [file web_material_kwac212.zip]

Archive with 1 entries (1 files):
- kwac212 Sanders Web Material.zip
